# Supplementary material for: Dynamics of MDR Enterobacter cloacae outbreaks in a neonatal unit in Nepal: insights using wider sampling frames and next-generation sequencing
Source: J Antimicrob Chemother. 2015 Jan 3;70(4):1008–15. doi: 10.1093/jac/dku521 (PMC4356206; doi:10.1093/jac/dku521)
Supplement: Supplementary Data [file supp_dku521_dku521supp_table1.xlsx]

## Sheet: Table S1
manuscript_strain_name	ncbi_strain_name	ncbi_seqeunce_accession_number	genus_species	sample_collection_date	isolate_source	ndm_variant	medianinsertsize	stdev_insertsize	gc_content_percent	reads	mappednum	mappedpct	properlypairednum	properlypairedpct	numACGT	refcovgpct	velvet version	kmer	expected covg	covg cutoff	contigs	n50	longest contig	bases in contigs	contigs>1kb	bases in contigs>1kb	dnaA_allele	fusA_allele	gyrB_allele	leuS_allele	pyrG_allele	rplB_allele	rpoB_allele	sequence_type
1A	ENT_1A	SRR1612626	Enterobacter cloacae	2012-11-23	Blood	NDM_1	421	152.75	0.54	3972260	3074722	77.4	2924446	73.62	4137417	82.43	1.0.18	91	33	9.86901	171	601380	1228461	5155555	72	5118860	novel	20	74	44	45	4	novel	novel
1B	ENT_1B	SRR1612627	Enterobacter cloacae	2011-11-28	Blood	NDM_1	415	158.33	0.54	4148180	3227389	77.8	3069974	74.01	4140848	82.49	1.0.18	99	30	3.8179	177	483941	1272672	5159853	70	5121370	novel	20	74	44	45	4	novel	novel
2	ENT_2	SRR1612628	Enterobacter cloacae	2012-11-24	Blood	NDM_1	452	166.16	0.54	3099232	2397548	77.36	2276910	73.47	4128522	82.25	1.0.18	95	24	4.12424	171	484175	1264172	5159641	73	5121825	novel	20	74	44	45	4	novel	novel
3	ENT_3	SRR1612629	Enterobacter cloacae	2012-12-02	Blood	NDM_1	530	200.16	0.54	1902170	1475274	77.56	1396568	73.42	4101910	81.72	1.0.18	77	19	6.97706	199	408569	661893	5153873	80	5113977	novel	20	74	44	45	4	novel	novel
4	ENT_4	SRR1612630	Enterobacter cloacae	2012-12-05	Blood	NDM_1	501	197.24	0.54	1689362	1321897	78.25	1255502	74.32	4105628	81.79	1.0.18	81	16	2.14033	198	483951	1029694	5159466	78	5118092	novel	20	74	44	45	4	novel	novel
5	ENT_5	SRR1612631	Enterobacter cloacae	2012-12-17	Blood	NDM_1	463	179.58	0.54	2862942	2224201	77.69	2110304	73.71	4127205	82.22	1.0.18	97	21	4.32381	188	553150	1318513	5160032	70	5115248	novel	20	74	44	45	4	novel	novel
6A	ENT_6A	SRR1612651	Enterobacter cloacae	2012-12-25	Blood		430	162.53	0.54	3934082	3115898	79.2	2971656	75.54	4235229	84.37	1.0.18	95	34	10.1681	124	415349	813220	5028539	66	5009601	58	37	4	6	42	4	25	90
6B	ENT_6B	SRR1612632	Enterobacter cloacae	2013-01-10	Blood	NDM_1	465	174.49	0.54	2401190	1872550	77.98	1779194	74.1	4121366	82.11	1.0.18	85	21	5.83867	194	452670	707377	5157014	77	5114832	novel	20	74	44	45	4	novel	novel
7	ENT_7	SRR1612633	Enterobacter cloacae	2012-12-18	Blood	NDM_1	476	191.95	0.54	1653066	1281201	77.5	1214858	73.49	4106476	81.81	1.0.18	85	15	4.17048	181	451435	708488	5155963	71	5117962	novel	20	74	44	45	4	novel	novel
8	ENT_8	SRR1612634	Enterobacter cloacae	2012-12-30	Blood	NDM_1	513	193.32	0.54	1647710	1283493	77.9	1216296	73.82	4096901	81.62	1.0.18	83	15	3.08844	186	426430	710361	5156703	79	5118185	novel	20	74	44	45	4	novel	novel
CIT 8A	CIT_8A	SRR1612652	Citrobacter spp.	2012-12-30	Blood		497	173.15	0.5175	2670234	1916867	71.79	1834024	68.68	4079183	79.63	1.0.18	83	24	13.1884	154	172573	595661	5404856	95	5385671
CIT 8B	CIT_8B	SRR1612653	Citrobacter spp.	2013-01-10	Blood		510	177.55	0.5125	2514988	1770377	70.39	1681470	66.86	4041191	78.89	1.0.18	99	16	8.89642	158	173071	596226	5424714	102	5405270
9	ENT_9	SRR1612635	Enterobacter cloacae	2012-12-20	Blood	NDM_1	461	183.99	0.54	2709780	2089845	77.12	1982706	73.17	4123417	82.15	1.0.18	85	24	8.24767	186	556273	1320494	5156779	76	5117859	novel	20	74	44	45	4	novel	novel
10A	ENT_10A	SRR1612636	Enterobacter cloacae	2012-12-21	Blood	NDM_1	488	182.75	0.54	2620502	2015478	76.91	1910586	72.91	4119612	82.07	1.0.18	85	23	3.9524	208	452771	724498	5157840	78	5111144	novel	20	74	44	45	4	novel	novel
10B	ENT_10B	SRR1612637	Enterobacter cloacae	2012-12-22	Blood	NDM_1	425	145.81	0.54	3120664	2377146	76.17	2255268	72.27	4124025	82.16	1.0.18	91	25	7.37672	171	2599339	2599339	5157674	72	5118177	novel	20	74	44	45	4	novel	novel
10C	ENT_10C	SRR1612638	Enterobacter cloacae	2012-12-25	Blood	NDM_1	411	138.61	0.54	3224780	2493537	77.32	2373428	73.6	4131402	82.31	1.0.18	89	28	14.0263	166	484171	1090920	5151988	72	5118215	novel	20	74	44	45	4	novel	novel
10D	ENT_10D	SRR1612639	Enterobacter cloacae	2012-12-29	Blood	NDM_1	428	152.68	0.54	2752806	2142048	77.81	2035590	73.95	4127186	82.22	1.0.18	87	24	7.17746	182	452923	707263	5154180	75	5116635	novel	20	74	44	45	4	novel	novel
10E	ENT_10E	SRR1612640	Enterobacter cloacae	2013-01-03	Blood	NDM_1	457	171.57	0.54	2707742	2111630	77.98	2008260	74.17	4127507	82.23	1.0.18	81	28	3.08622	175	451025	707731	5154850	77	5118211	novel	20	74	44	45	4	novel	novel
11	ENT_11	SRR1612647	Enterobacter cloacae	2013-01-08	Blood		422	158.64	0.55	3213208	2729556	84.95	2614976	81.38	4221179	84.09	1.0.18	87	33	12.812	78	482801	1097361	4815263	46	4806368	4	4	14	6	39	4	6	45
12A	ENT_12A	SRR1612641	Enterobacter cloacae	2013-01-08	Blood	NDM_1	456	167.58	0.54	2594410	2005258	77.29	1906332	73.48	4125589	82.19	1.0.18	85	24	12.0225	173	409675	724244	5152948	77	5117094	novel	20	74	44	45	4	novel	novel
12B	ENT_12B	SRR1612642	Enterobacter cloacae	2013-01-10	Blood	NDM_1	504	187.34	0.54	2554082	1971079	77.17	1869536	73.2	4119031	82.06	1.0.18	89	21	10.1623	185	552738	1042983	5156016	74	5115413	novel	20	74	44	45	4	novel	novel
CIT 13A	CIT_13A	SRR1612654	Citrobacter spp.	2013-01-10	Blood		422	136.78	0.52	2863412	2061340	71.99	1984152	69.29	4086946	79.78	1.0.18	97	21	10.1623	150	169695	595776	5407767	99	5389021
13	ENT_13	SRR1612643	Enterobacter cloacae	2013-01-12	Blood	NDM_1	406	141.12	0.54	4587250	3554066	77.48	3383960	73.77	4139522	82.47	1.0.18	99	33	8.95999	181	484035	1272362	5158786	73	5119760	novel	20	74	44	45	4	6	novel
14	ENT_14	SRR1612644	Enterobacter cloacae	2013-01-20	Blood	NDM_1	406	138.07	0.54	4519944	3462394	76.6	3290712	72.8	4136814	82.41	1.0.18	91	37	7.85887	183	483905	1228614	5154974	78	5117843	novel	20	74	44	45	4	6	novel
ER1	ENT_ER1	SRR1612645	Enterobacter cloacae	Missing	Blood		433	170.7	0.54	3279678	2646996	80.71	2516434	76.73	3996309	79.62	1.0.18	95	28	10.8708	102	437624	947169	4825340	44	4802832	46	20	74	44	45	24	6	127
ER2	ENT_ER2	SRR1612646	Enterobacter cloacae	Missing	Blood		442	169.56	0.54	3143458	2534966	80.64	2411484	76.71	3993437	79.56	1.0.18	85	33	8.95999	100	437521	946770	4823240	46	4805636	46	20	74	44	45	24	6	127
15	ENT_15	SRR1612648	Enterobacter cloacae	2013-02-01	Blood		479	184.61	0.55	2638862	2216240	83.98	2120432	80.35	4213324	83.94	1.0.18	83	29	12.0578	86	483263	1094809	4816188	49	4805478	4	4	14	6	39	4	6	45
16	ENT_16	SRR1612649	Enterobacter cloacae	2013-02-05	Blood		477	194.07	0.55	2261154	1907769	84.37	1825158	80.72	4210966	83.89	1.0.18	83	22	10.5024	91	478652	1097696	4815840	51	4804557	4	4	14	6	39	4	6	45
SD	ENT_SD	SRR1612650	Enterobacter cloacae	Missing	Soap dispenser		469	196.59	0.55	2580218	2166230	83.96	2076530	80.48	4220024	84.07	1.0.18	85	25	11.4092	82	482885	1387263	4814193	48	4804731
